# Supplementary material for: The post hoc measurement as a safe and reliable method to age and size plethodontid salamanders
Source: Ecol Evol. 2020 Sep 9;10(20):11111–6. doi: 10.1002/ece3.6748 (PMC7593190; doi:10.1002/ece3.6748)
Supplement: Supplementary file 1 — Appendix S1 [file ECE3-10-11111-s001.csv]

Species	ID_individual	SVL	SVLe	Sex	Operator	Expert	MSE
H_genei	1033575	60.8	59.9	Female	Operator_1	1	0.0081
H_sarrabusensis	1033780	57.5	58.2	Female	Operator_1	1	0.0049
H_italicus	1044917	68.3	66.8	Female	Operator_1	1	0.0225
H_italicus	1044954	56.5	53.3	Female	Operator_1	1	0.1024
H_italicus	1044998	65.3	66.6	Female	Operator_1	1	0.0169
H_strinatii	1045043	48.1	48.2	Female	Operator_1	1	0.0001
H_strinatii	1045074	56.6	55.7	Female	Operator_1	1	0.0081
H_ambrosii	1045221	62.2	60.5	Female	Operator_1	1	0.0289
H_ambrosii	1045378	56.1	55.2	Female	Operator_1	1	0.0081
H_flavus	1074316	65.6	63.2	Female	Operator_1	1	0.0576
H_flavus	1074479	76.5	71.3	Female	Operator_1	1	0.2704
H_imperialis	1033403	58.9	58.2	Male	Operator_1	1	0.0049
H_genei	1033547	57.9	53.9	Male	Operator_1	1	0.16
H_genei	1033692	54.1	54.6	Male	Operator_1	1	0.0025
H_imperialis	1034188	68.5	64.9	Male	Operator_1	1	0.1296
H_strinatii	1045105	57.6	57.8	Male	Operator_1	1	0.0004
H_ambrosii	1045290	64.4	61.7	Male	Operator_1	1	0.0729
H_flavus	1074272	67.2	62.9	Male	Operator_1	1	0.1849
H_flavus	1074399	70	67.9	Male	Operator_1	1	0.0441
H_flavus	1074521	70.7	64.6	Male	Operator_1	1	0.3721
H_flavus	1074560	60	56.8	Male	Operator_1	1	0.1024
H_flavus	1074777	68.6	71.6	Male	Operator_1	1	0.09
H_genei	1033575	60.8	58.2	Female	Operator_10	0	0.068121
H_sarrabusensis	1033780	57.5	55.7	Female	Operator_10	0	0.033124
H_italicus	1044917	68.3	64.2	Female	Operator_10	0	0.168921
H_italicus	1044954	56.5	52.4	Female	Operator_10	0	0.171396
H_italicus	1044998	65.3	66.1	Female	Operator_10	0	0.006724
H_strinatii	1045043	48.1	47.7	Female	Operator_10	0	0.0016
H_strinatii	1045074	56.6	55.6	Female	Operator_10	0	0.009604
H_ambrosii	1045221	62.2	59.6	Female	Operator_10	0	0.070225
H_ambrosii	1045378	56.1	56.4	Female	Operator_10	0	0.001089
H_flavus	1074316	65.6	67.8	Female	Operator_10	0	0.047961
H_flavus	1074479	76.5	73.4	Female	Operator_10	0	0.095481
H_imperialis	1033403	58.9	59.5	Male	Operator_10	0	0.003249
H_genei	1033547	57.9	51.1	Male	Operator_10	0	0.461041
H_genei	1033692	54.1	52.6	Male	Operator_10	0	0.0225
H_imperialis	1034188	68.5	61	Male	Operator_10	0	0.556516
H_strinatii	1045105	57.6	56	Male	Operator_10	0	0.024336
H_ambrosii	1045290	64.4	63.9	Male	Operator_10	0	0.003025
H_flavus	1074272	67.2	61.9	Male	Operator_10	0	0.281961
H_flavus	1074399	70	67.5	Male	Operator_10	0	0.063504
H_flavus	1074521	70.7	65.8	Male	Operator_10	0	0.244036
H_flavus	1074560	60	56.7	Male	Operator_10	0	0.106276
H_flavus	1074777	68.6	71.5	Male	Operator_10	0	0.083521
H_genei	1033575	60.8	60.8	Female	Operator_11	0	0.000016
H_sarrabusensis	1033780	57.5	56.6	Female	Operator_11	0	0.007744
H_italicus	1044917	68.3	63.9	Female	Operator_11	0	0.191844
H_italicus	1044954	56.5	51.5	Female	Operator_11	0	0.253009
H_italicus	1044998	65.3	66.1	Female	Operator_11	0	0.006241
H_strinatii	1045043	48.1	46.5	Female	Operator_11	0	0.024649
H_strinatii	1045074	56.6	55.6	Female	Operator_11	0	0.009604
H_ambrosii	1045221	62.2	60.3	Female	Operator_11	0	0.034969
H_ambrosii	1045378	56.1	58.2	Female	Operator_11	0	0.043681
H_flavus	1074316	65.6	65.8	Female	Operator_11	0	0.000289
H_flavus	1074479	76.5	72.8	Female	Operator_11	0	0.1369
H_imperialis	1033403	58.9	60.1	Male	Operator_11	0	0.013456
H_genei	1033547	57.9	53.2	Male	Operator_11	0	0.225625
H_genei	1033692	54.1	54.7	Male	Operator_11	0	0.003136
H_imperialis	1034188	68.5	62.3	Male	Operator_11	0	0.383161
H_strinatii	1045105	57.6	60.1	Male	Operator_11	0	0.061009
H_ambrosii	1045290	64.4	62.4	Male	Operator_11	0	0.038809
H_flavus	1074272	67.2	62.8	Male	Operator_11	0	0.192721
H_flavus	1074399	70	68	Male	Operator_11	0	0.039204
H_flavus	1074521	70.7	66.7	Male	Operator_11	0	0.162409
H_flavus	1074560	60	58.8	Male	Operator_11	0	0.013456
H_flavus	1074777	68.6	71.7	Male	Operator_11	0	0.097969
H_genei	1033575	60.8	59.4	Female	Operator_12	0	0.018769
H_sarrabusensis	1033780	57.5	54.3	Female	Operator_12	0	0.100489
H_italicus	1044917	68.3	67.8	Female	Operator_12	0	0.002401
H_italicus	1044954	56.5	53.1	Female	Operator_12	0	0.117649
H_italicus	1044998	65.3	63.1	Female	Operator_12	0	0.047089
H_strinatii	1045043	48.1	48.9	Female	Operator_12	0	0.006724
H_strinatii	1045074	56.6	52.5	Female	Operator_12	0	0.166464
H_ambrosii	1045221	62.2	57.1	Female	Operator_12	0	0.261121
H_ambrosii	1045378	56.1	56.9	Female	Operator_12	0	0.005776
H_flavus	1074316	65.6	64.8	Female	Operator_12	0	0.007225
H_flavus	1074479	76.5	69.2	Female	Operator_12	0	0.534361
H_imperialis	1033403	58.9	58.6	Male	Operator_12	0	0.000676
H_genei	1033547	57.9	50.7	Male	Operator_12	0	0.525625
H_genei	1033692	54.1	53.2	Male	Operator_12	0	0.007569
H_imperialis	1034188	68.5	62.7	Male	Operator_12	0	0.335241
H_strinatii	1045105	57.6	57.1	Male	Operator_12	0	0.0025
H_ambrosii	1045290	64.4	60.2	Male	Operator_12	0	0.177241
H_flavus	1074272	67.2	62.5	Male	Operator_12	0	0.223729
H_flavus	1074399	70	62	Male	Operator_12	0	0.646416
H_flavus	1074521	70.7	62.6	Male	Operator_12	0	0.659344
H_flavus	1074560	60	57.2	Male	Operator_12	0	0.077284
H_flavus	1074777	68.6	72.1	Male	Operator_12	0	0.125316
H_genei	1033575	60.8	60.2	Female	Operator_13	0	0.003481
H_sarrabusensis	1033780	57.5	56.9	Female	Operator_13	0	0.004096
H_italicus	1044917	68.3	63.7	Female	Operator_13	0	0.216225
H_italicus	1044954	56.5	53.6	Female	Operator_13	0	0.087025
H_italicus	1044998	65.3	64.4	Female	Operator_13	0	0.008836
H_strinatii	1045043	48.1	48.8	Female	Operator_13	0	0.004624
H_strinatii	1045074	56.6	55.6	Female	Operator_13	0	0.011025
H_ambrosii	1045221	62.2	63.2	Female	Operator_13	0	0.009604
H_ambrosii	1045378	56.1	55.6	Female	Operator_13	0	0.002209
H_flavus	1074316	65.6	63.9	Female	Operator_13	0	0.029929
H_flavus	1074479	76.5	72.4	Female	Operator_13	0	0.168921
H_imperialis	1033403	58.9	57	Male	Operator_13	0	0.034596
H_genei	1033547	57.9	50.5	Male	Operator_13	0	0.546121
H_genei	1033692	54.1	53.6	Male	Operator_13	0	0.002916
H_imperialis	1034188	68.5	62.9	Male	Operator_13	0	0.311364
H_strinatii	1045105	57.6	61.6	Male	Operator_13	0	0.16
H_ambrosii	1045290	64.4	62.1	Male	Operator_13	0	0.051529
H_flavus	1074272	67.2	61.7	Male	Operator_13	0	0.300304
H_flavus	1074399	70	66.4	Male	Operator_13	0	0.130321
H_flavus	1074521	70.7	66.9	Male	Operator_13	0	0.142884
H_flavus	1074560	60	59.7	Male	Operator_13	0	0.000961
H_flavus	1074777	68.6	71.5	Male	Operator_13	0	0.085849
H_genei	1033575	60.8	58.8	Female	Operator_14	0	0.04
H_sarrabusensis	1033780	57.5	56.9	Female	Operator_14	0	0.003721
H_italicus	1044917	68.3	63.4	Female	Operator_14	0	0.241081
H_italicus	1044954	56.5	55.3	Female	Operator_14	0	0.013456
H_italicus	1044998	65.3	67.1	Female	Operator_14	0	0.030976
H_strinatii	1045043	48.1	48.3	Female	Operator_14	0	0.0004
H_strinatii	1045074	56.6	55.5	Female	Operator_14	0	0.011881
H_ambrosii	1045221	62.2	59.6	Female	Operator_14	0	0.065536
H_ambrosii	1045378	56.1	61.1	Female	Operator_14	0	0.246016
H_flavus	1074316	65.6	66.1	Female	Operator_14	0	0.002704
H_flavus	1074479	76.5	73.4	Female	Operator_14	0	0.093636
H_imperialis	1033403	58.9	59.7	Male	Operator_14	0	0.006241
H_genei	1033547	57.9	51.6	Male	Operator_14	0	0.403225
H_genei	1033692	54.1	52.3	Male	Operator_14	0	0.031684
H_imperialis	1034188	68.5	61	Male	Operator_14	0	0.567009
H_strinatii	1045105	57.6	60.8	Male	Operator_14	0	0.101124
H_ambrosii	1045290	64.4	60.9	Male	Operator_14	0	0.126025
H_flavus	1074272	67.2	62	Male	Operator_14	0	0.275625
H_flavus	1074399	70	68	Male	Operator_14	0	0.038809
H_flavus	1074521	70.7	65	Male	Operator_14	0	0.322624
H_flavus	1074560	60	58.7	Male	Operator_14	0	0.018225
H_flavus	1074777	68.6	73.2	Male	Operator_14	0	0.210681
H_genei	1033575	60.8	58.8	Female	Operator_15	0	0.041209
H_sarrabusensis	1033780	57.5	54.9	Female	Operator_15	0	0.068644
H_italicus	1044917	68.3	67.9	Female	Operator_15	0	0.0016
H_italicus	1044954	56.5	50.8	Female	Operator_15	0	0.320356
H_italicus	1044998	65.3	63.4	Female	Operator_15	0	0.034969
H_strinatii	1045043	48.1	47.1	Female	Operator_15	0	0.009604
H_strinatii	1045074	56.6	54.7	Female	Operator_15	0	0.034596
H_ambrosii	1045221	62.2	57.7	Female	Operator_15	0	0.198916
H_ambrosii	1045378	56.1	56.3	Female	Operator_15	0	0.000441
H_flavus	1074316	65.6	64.3	Female	Operator_15	0	0.017689
H_flavus	1074479	76.5	70	Female	Operator_15	0	0.418609
H_imperialis	1033403	58.9	58.6	Male	Operator_15	0	0.000676
H_genei	1033547	57.9	52	Male	Operator_15	0	0.343396
H_genei	1033692	54.1	53	Male	Operator_15	0	0.0121
H_imperialis	1034188	68.5	64.4	Male	Operator_15	0	0.169744
H_strinatii	1045105	57.6	59.5	Male	Operator_15	0	0.036864
H_ambrosii	1045290	64.4	61.1	Male	Operator_15	0	0.107584
H_flavus	1074272	67.2	61.9	Male	Operator_15	0	0.281961
H_flavus	1074399	70	67.3	Male	Operator_15	0	0.075625
H_flavus	1074521	70.7	66.6	Male	Operator_15	0	0.167281
H_flavus	1074560	60	58.3	Male	Operator_15	0	0.030276
H_flavus	1074777	68.6	71.2	Male	Operator_15	0	0.066564
H_genei	1033575	60.8	60.8	Female	Operator_16	0	0.000016
H_sarrabusensis	1033780	57.5	56.6	Female	Operator_16	0	0.007569
H_italicus	1044917	68.3	64.1	Female	Operator_16	0	0.173889
H_italicus	1044954	56.5	51.5	Female	Operator_16	0	0.249001
H_italicus	1044998	65.3	63.8	Female	Operator_16	0	0.023104
H_strinatii	1045043	48.1	46.2	Female	Operator_16	0	0.036481
H_strinatii	1045074	56.6	55.8	Female	Operator_16	0	0.007056
H_ambrosii	1045221	62.2	59.9	Female	Operator_16	0	0.051984
H_ambrosii	1045378	56.1	55.6	Female	Operator_16	0	0.003025
H_flavus	1074316	65.6	65.2	Female	Operator_16	0	0.001369
H_flavus	1074479	76.5	71.7	Female	Operator_16	0	0.235225
H_imperialis	1033403	58.9	59	Male	Operator_16	0	0.000036
H_genei	1033547	57.9	51	Male	Operator_16	0	0.470596
H_genei	1033692	54.1	53.7	Male	Operator_16	0	0.0016
H_imperialis	1034188	68.5	62.7	Male	Operator_16	0	0.3364
H_strinatii	1045105	57.6	59.3	Male	Operator_16	0	0.028561
H_ambrosii	1045290	64.4	62.3	Male	Operator_16	0	0.043264
H_flavus	1074272	67.2	62.6	Male	Operator_16	0	0.210681
H_flavus	1074399	70	66.3	Male	Operator_16	0	0.135424
H_flavus	1074521	70.7	65.9	Male	Operator_16	0	0.235225
H_flavus	1074560	60	58.6	Male	Operator_16	0	0.019321
H_flavus	1074777	68.6	78.1	Male	Operator_16	0	0.906304
H_genei	1033575	60.8	63.6	Female	Operator_17	0	0.079524
H_sarrabusensis	1033780	57.5	59.3	Female	Operator_17	0	0.031329
H_italicus	1044917	68.3	67.1	Female	Operator_17	0	0.015625
H_italicus	1044954	56.5	54.7	Female	Operator_17	0	0.031329
H_italicus	1044998	65.3	67.6	Female	Operator_17	0	0.050625
H_strinatii	1045043	48.1	49.7	Female	Operator_17	0	0.024964
H_strinatii	1045074	56.6	58.1	Female	Operator_17	0	0.021904
H_ambrosii	1045221	62.2	62	Female	Operator_17	0	0.000441
H_ambrosii	1045378	56.1	56.8	Female	Operator_17	0	0.005041
H_flavus	1074316	65.6	65.2	Female	Operator_17	0	0.001296
H_flavus	1074479	76.5	71.5	Female	Operator_17	0	0.255025
H_imperialis	1033403	58.9	57.6	Male	Operator_17	0	0.016641
H_genei	1033547	57.9	52.7	Male	Operator_17	0	0.271441
H_genei	1033692	54.1	52.1	Male	Operator_17	0	0.039601
H_imperialis	1034188	68.5	64.9	Male	Operator_17	0	0.126736
H_strinatii	1045105	57.6	59.4	Male	Operator_17	0	0.031684
H_ambrosii	1045290	64.4	62.7	Male	Operator_17	0	0.029929
H_flavus	1074272	67.2	65.3	Male	Operator_17	0	0.036864
H_flavus	1074399	70	67.2	Male	Operator_17	0	0.0784
H_flavus	1074521	70.7	65.4	Male	Operator_17	0	0.276676
H_flavus	1074560	60	59.5	Male	Operator_17	0	0.002809
H_flavus	1074777	68.6	71.1	Male	Operator_17	0	0.063504
H_genei	1033575	60.8	58	Female	Operator_18	0	0.080089
H_sarrabusensis	1033780	57.5	59.6	Female	Operator_18	0	0.043264
H_italicus	1044917	68.3	64.4	Female	Operator_18	0	0.151321
H_italicus	1044954	56.5	53	Female	Operator_18	0	0.121104
H_italicus	1044998	65.3	65.4	Female	Operator_18	0	0.0001
H_strinatii	1045043	48.1	45.1	Female	Operator_18	0	0.091809
H_strinatii	1045074	56.6	53.9	Female	Operator_18	0	0.074529
H_ambrosii	1045221	62.2	58.2	Female	Operator_18	0	0.157609
H_ambrosii	1045378	56.1	56.3	Female	Operator_18	0	0.000361
H_flavus	1074316	65.6	63.8	Female	Operator_18	0	0.0324
H_flavus	1074479	76.5	68.5	Female	Operator_18	0	0.638401
H_imperialis	1033403	58.9	55.9	Male	Operator_18	0	0.091204
H_genei	1033547	57.9	55.5	Male	Operator_18	0	0.056169
H_genei	1033692	54.1	53.5	Male	Operator_18	0	0.003481
H_imperialis	1034188	68.5	64.2	Male	Operator_18	0	0.187489
H_strinatii	1045105	57.6	57.8	Male	Operator_18	0	0.000484
H_ambrosii	1045290	64.4	61.7	Male	Operator_18	0	0.071289
H_flavus	1074272	67.2	61.4	Male	Operator_18	0	0.334084
H_flavus	1074399	70	66.7	Male	Operator_18	0	0.112225
H_flavus	1074521	70.7	63.4	Male	Operator_18	0	0.534361
H_flavus	1074560	60	58.7	Male	Operator_18	0	0.017956
H_flavus	1074777	68.6	71.7	Male	Operator_18	0	0.097344
H_genei	1033575	60.8	58.8	Female	Operator_19	0	0.038416
H_sarrabusensis	1033780	57.5	53.1	Female	Operator_19	0	0.1936
H_italicus	1044917	68.3	63.6	Female	Operator_19	0	0.221841
H_italicus	1044954	56.5	51.7	Female	Operator_19	0	0.2304
H_italicus	1044998	65.3	60.8	Female	Operator_19	0	0.204304
H_strinatii	1045043	48.1	44.8	Female	Operator_19	0	0.109561
H_strinatii	1045074	56.6	54.4	Female	Operator_19	0	0.049729
H_ambrosii	1045221	62.2	59.2	Female	Operator_19	0	0.092416
H_ambrosii	1045378	56.1	55.4	Female	Operator_19	0	0.005184
H_flavus	1074316	65.6	64.1	Female	Operator_19	0	0.023104
H_flavus	1074479	76.5	72.2	Female	Operator_19	0	0.183184
H_imperialis	1033403	58.9	56.6	Male	Operator_19	0	0.053361
H_genei	1033547	57.9	50.8	Male	Operator_19	0	0.498436
H_genei	1033692	54.1	51.3	Male	Operator_19	0	0.081225
H_imperialis	1034188	68.5	62.4	Male	Operator_19	0	0.378225
H_strinatii	1045105	57.6	57.1	Male	Operator_19	0	0.003025
H_ambrosii	1045290	64.4	59.9	Male	Operator_19	0	0.198916
H_flavus	1074272	67.2	59.9	Male	Operator_19	0	0.538756
H_flavus	1074399	70	63.5	Male	Operator_19	0	0.427716
H_flavus	1074521	70.7	63.6	Male	Operator_19	0	0.509796
H_flavus	1074560	60	56.7	Male	Operator_19	0	0.108241
H_flavus	1074777	68.6	68.9	Male	Operator_19	0	0.000625
H_genei	1033575	60.8	59	Female	Operator_2	0	0.0324
H_sarrabusensis	1033780	57.5	57	Female	Operator_2	0	0.0025
H_italicus	1044917	68.3	65	Female	Operator_2	0	0.1089
H_italicus	1044954	56.5	52	Female	Operator_2	0	0.2025
H_italicus	1044998	65.3	66	Female	Operator_2	0	0.0049
H_strinatii	1045043	48.1	49	Female	Operator_2	0	0.0081
H_strinatii	1045074	56.6	56	Female	Operator_2	0	0.0036
H_ambrosii	1045221	62.2	62	Female	Operator_2	0	0.0004
H_ambrosii	1045378	56.1	56	Female	Operator_2	0	0.0001
H_flavus	1074316	65.6	65	Female	Operator_2	0	0.0036
H_flavus	1074479	76.5	70	Female	Operator_2	0	0.4225
H_imperialis	1033403	58.9	58	Male	Operator_2	0	0.0081
H_genei	1033547	57.9	54	Male	Operator_2	0	0.1521
H_genei	1033692	54.1	53	Male	Operator_2	0	0.0121
H_imperialis	1034188	68.5	65	Male	Operator_2	0	0.1225
H_strinatii	1045105	57.6	58	Male	Operator_2	0	0.0016
H_ambrosii	1045290	64.4	61	Male	Operator_2	0	0.1156
H_flavus	1074272	67.2	63	Male	Operator_2	0	0.1764
H_flavus	1074399	70	68	Male	Operator_2	0	0.04
H_flavus	1074521	70.7	66	Male	Operator_2	0	0.2209
H_flavus	1074560	60	58	Male	Operator_2	0	0.04
H_flavus	1074777	68.6	74	Male	Operator_2	0	0.2916
H_genei	1033575	60.8	58.9	Female	Operator_20	0	0.038025
H_sarrabusensis	1033780	57.5	54.6	Female	Operator_20	0	0.081796
H_italicus	1044917	68.3	63.4	Female	Operator_20	0	0.242064
H_italicus	1044954	56.5	50.3	Female	Operator_20	0	0.389376
H_italicus	1044998	65.3	64.3	Female	Operator_20	0	0.010609
H_strinatii	1045043	48.1	43.8	Female	Operator_20	0	0.188356
H_strinatii	1045074	56.6	53.4	Female	Operator_20	0	0.100489
H_ambrosii	1045221	62.2	59.1	Female	Operator_20	0	0.099225
H_ambrosii	1045378	56.1	56.1	Female	Operator_20	0	0.000009
H_flavus	1074316	65.6	62	Female	Operator_20	0	0.130321
H_flavus	1074479	76.5	70	Female	Operator_20	0	0.418609
H_imperialis	1033403	58.9	56.6	Male	Operator_20	0	0.054756
H_genei	1033547	57.9	49.3	Male	Operator_20	0	0.748225
H_genei	1033692	54.1	51.4	Male	Operator_20	0	0.071824
H_imperialis	1034188	68.5	59.5	Male	Operator_20	0	0.819025
H_strinatii	1045105	57.6	56.8	Male	Operator_20	0	0.007056
H_ambrosii	1045290	64.4	59.2	Male	Operator_20	0	0.2704
H_flavus	1074272	67.2	59.5	Male	Operator_20	0	0.588289
H_flavus	1074399	70	63.4	Male	Operator_20	0	0.432964
H_flavus	1074521	70.7	63.8	Male	Operator_20	0	0.474721
H_flavus	1074560	60	56.7	Male	Operator_20	0	0.112225
H_flavus	1074777	68.6	69.9	Male	Operator_20	0	0.017689
H_genei	1033575	60.8	60.2	Female	Operator_21	0	0.003969
H_sarrabusensis	1033780	57.5	58.2	Female	Operator_21	0	0.005476
H_italicus	1044917	68.3	67.5	Female	Operator_21	0	0.006084
H_italicus	1044954	56.5	53.3	Female	Operator_21	0	0.101761
H_italicus	1044998	65.3	67.3	Female	Operator_21	0	0.039204
H_strinatii	1045043	48.1	49.1	Female	Operator_21	0	0.009801
H_strinatii	1045074	56.6	55.1	Female	Operator_21	0	0.021609
H_ambrosii	1045221	62.2	61.6	Female	Operator_21	0	0.003969
H_ambrosii	1045378	56.1	58.1	Female	Operator_21	0	0.041616
H_flavus	1074316	65.6	68.1	Female	Operator_21	0	0.063504
H_flavus	1074479	76.5	72.9	Female	Operator_21	0	0.133225
H_imperialis	1033403	58.9	56.5	Male	Operator_21	0	0.058564
H_genei	1033547	57.9	52	Male	Operator_21	0	0.343396
H_genei	1033692	54.1	52.5	Male	Operator_21	0	0.027225
H_imperialis	1034188	68.5	66.2	Male	Operator_21	0	0.053824
H_strinatii	1045105	57.6	60.1	Male	Operator_21	0	0.060516
H_ambrosii	1045290	64.4	62	Male	Operator_21	0	0.055696
H_flavus	1074272	67.2	62.6	Male	Operator_21	0	0.209764
H_flavus	1074399	70	67.9	Male	Operator_21	0	0.042849
H_flavus	1074521	70.7	67.8	Male	Operator_21	0	0.082944
H_flavus	1074560	60	57.8	Male	Operator_21	0	0.046656
H_flavus	1074777	68.6	74.4	Male	Operator_21	0	0.332929
H_genei	1033575	60.8	61	Female	Operator_22	0	0.000484
H_sarrabusensis	1033780	57.5	58.2	Female	Operator_22	0	0.005476
H_italicus	1044917	68.3	66.5	Female	Operator_22	0	0.032041
H_italicus	1044954	56.5	52.2	Female	Operator_22	0	0.182329
H_italicus	1044998	65.3	60.6	Female	Operator_22	0	0.218089
H_strinatii	1045043	48.1	46.5	Female	Operator_22	0	0.025281
H_strinatii	1045074	56.6	55.8	Female	Operator_22	0	0.005929
H_ambrosii	1045221	62.2	60.2	Female	Operator_22	0	0.038416
H_ambrosii	1045378	56.1	59	Female	Operator_22	0	0.081796
H_flavus	1074316	65.6	65.5	Female	Operator_22	0	0.000144
H_flavus	1074479	76.5	76.2	Female	Operator_22	0	0.001024
H_imperialis	1033403	58.9	56.2	Male	Operator_22	0	0.070756
H_genei	1033547	57.9	52.1	Male	Operator_22	0	0.338724
H_genei	1033692	54.1	54.1	Male	Operator_22	0	0.000009
H_imperialis	1034188	68.5	65.2	Male	Operator_22	0	0.111556
H_strinatii	1045105	57.6	62.2	Male	Operator_22	0	0.2116
H_ambrosii	1045290	64.4	63.7	Male	Operator_22	0	0.004356
H_flavus	1074272	67.2	62	Male	Operator_22	0	0.269361
H_flavus	1074399	70	65.2	Male	Operator_22	0	0.233289
H_flavus	1074521	70.7	65	Male	Operator_22	0	0.329476
H_flavus	1074560	60	59.9	Male	Operator_22	0	0.000196
H_flavus	1074777	68.6	71.6	Male	Operator_22	0	0.09
H_genei	1033575	60.8	61.4	Female	Operator_23	0	0.003969
H_sarrabusensis	1033780	57.5	57	Female	Operator_23	0	0.002304
H_italicus	1044917	68.3	67.4	Female	Operator_23	0	0.0081
H_italicus	1044954	56.5	54.8	Female	Operator_23	0	0.030625
H_italicus	1044998	65.3	64.5	Female	Operator_23	0	0.005929
H_strinatii	1045043	48.1	49.1	Female	Operator_23	0	0.010609
H_strinatii	1045074	56.6	56.4	Female	Operator_23	0	0.000256
H_ambrosii	1045221	62.2	59.8	Female	Operator_23	0	0.060025
H_ambrosii	1045378	56.1	56.6	Female	Operator_23	0	0.0025
H_flavus	1074316	65.6	68.7	Female	Operator_23	0	0.094864
H_flavus	1074479	76.5	76.2	Female	Operator_23	0	0.000676
H_imperialis	1033403	58.9	57.4	Male	Operator_23	0	0.021904
H_genei	1033547	57.9	52.1	Male	Operator_23	0	0.3364
H_genei	1033692	54.1	54.5	Male	Operator_23	0	0.001444
H_imperialis	1034188	68.5	63.9	Male	Operator_23	0	0.208849
H_strinatii	1045105	57.6	64.5	Male	Operator_23	0	0.471969
H_ambrosii	1045290	64.4	62.3	Male	Operator_23	0	0.046225
H_flavus	1074272	67.2	62.8	Male	Operator_23	0	0.1936
H_flavus	1074399	70	66.5	Male	Operator_23	0	0.125316
H_flavus	1074521	70.7	65	Male	Operator_23	0	0.321489
H_flavus	1074560	60	61	Male	Operator_23	0	0.009604
H_flavus	1074777	68.6	73.5	Male	Operator_23	0	0.237169
H_genei	1033575	60.8	62.4	Female	Operator_24	0	0.025921
H_sarrabusensis	1033780	57.5	57.5	Female	Operator_24	0	0.000016
H_italicus	1044917	68.3	69.3	Female	Operator_24	0	0.009025
H_italicus	1044954	56.5	54.2	Female	Operator_24	0	0.054756
H_italicus	1044998	65.3	67.8	Female	Operator_24	0	0.0625
H_strinatii	1045043	48.1	44.8	Female	Operator_24	0	0.1089
H_strinatii	1045074	56.6	58.3	Female	Operator_24	0	0.029584
H_ambrosii	1045221	62.2	61.6	Female	Operator_24	0	0.003136
H_ambrosii	1045378	56.1	59.7	Female	Operator_24	0	0.126025
H_flavus	1074316	65.6	60.6	Female	Operator_24	0	0.249001
H_flavus	1074479	76.5	72.6	Female	Operator_24	0	0.150544
H_imperialis	1033403	58.9	59.7	Male	Operator_24	0	0.007056
H_genei	1033547	57.9	53	Male	Operator_24	0	0.245025
H_genei	1033692	54.1	56	Male	Operator_24	0	0.034225
H_imperialis	1034188	68.5	64.1	Male	Operator_24	0	0.194481
H_strinatii	1045105	57.6	62.1	Male	Operator_24	0	0.203401
H_ambrosii	1045290	64.4	62.3	Male	Operator_24	0	0.046225
H_flavus	1074272	67.2	66	Male	Operator_24	0	0.014641
H_flavus	1074399	70	65.8	Male	Operator_24	0	0.179776
H_flavus	1074521	70.7	63.5	Male	Operator_24	0	0.514089
H_flavus	1074560	60	57.2	Male	Operator_24	0	0.076176
H_flavus	1074777	68.6	69.9	Male	Operator_24	0	0.017424
H_genei	1033575	60.8	62.8	Female	Operator_25	0	0.04
H_sarrabusensis	1033780	57.5	57	Female	Operator_25	0	0.002401
H_italicus	1044917	68.3	63.6	Female	Operator_25	0	0.223729
H_italicus	1044954	56.5	54.6	Female	Operator_25	0	0.038025
H_italicus	1044998	65.3	64.7	Female	Operator_25	0	0.003969
H_strinatii	1045043	48.1	47.1	Female	Operator_25	0	0.010201
H_strinatii	1045074	56.6	56.2	Female	Operator_25	0	0.001681
H_ambrosii	1045221	62.2	59.6	Female	Operator_25	0	0.0676
H_ambrosii	1045378	56.1	58.4	Female	Operator_25	0	0.053361
H_flavus	1074316	65.6	66.7	Female	Operator_25	0	0.012544
H_flavus	1074479	76.5	75.3	Female	Operator_25	0	0.015376
H_imperialis	1033403	58.9	58.4	Male	Operator_25	0	0.002601
H_genei	1033547	57.9	53.1	Male	Operator_25	0	0.229441
H_genei	1033692	54.1	55	Male	Operator_25	0	0.007569
H_imperialis	1034188	68.5	61.4	Male	Operator_25	0	0.506944
H_strinatii	1045105	57.6	59.5	Male	Operator_25	0	0.034969
H_ambrosii	1045290	64.4	65.7	Male	Operator_25	0	0.017161
H_flavus	1074272	67.2	63.6	Male	Operator_25	0	0.133225
H_flavus	1074399	70	68.9	Male	Operator_25	0	0.012769
H_flavus	1074521	70.7	63.9	Male	Operator_25	0	0.467856
H_flavus	1074560	60	57.9	Male	Operator_25	0	0.044944
H_flavus	1074777	68.6	69.4	Male	Operator_25	0	0.006241
H_genei	1033575	60.8	60.3	Female	Operator_26	0	0.002116
H_sarrabusensis	1033780	57.5	55.4	Female	Operator_26	0	0.043681
H_italicus	1044917	68.3	64	Female	Operator_26	0	0.1849
H_italicus	1044954	56.5	53.6	Female	Operator_26	0	0.085264
H_italicus	1044998	65.3	66.7	Female	Operator_26	0	0.018225
H_strinatii	1045043	48.1	48.8	Female	Operator_26	0	0.004489
H_strinatii	1045074	56.6	52.3	Female	Operator_26	0	0.187489
H_ambrosii	1045221	62.2	59	Female	Operator_26	0	0.101761
H_ambrosii	1045378	56.1	55.5	Female	Operator_26	0	0.003136
H_flavus	1074316	65.6	63.9	Female	Operator_26	0	0.027889
H_flavus	1074479	76.5	75.1	Female	Operator_26	0	0.018769
H_imperialis	1033403	58.9	59.4	Male	Operator_26	0	0.002025
H_genei	1033547	57.9	53.8	Male	Operator_26	0	0.167281
H_genei	1033692	54.1	55	Male	Operator_26	0	0.007744
H_imperialis	1034188	68.5	62.2	Male	Operator_26	0	0.401956
H_strinatii	1045105	57.6	59.5	Male	Operator_26	0	0.036864
H_ambrosii	1045290	64.4	61.1	Male	Operator_26	0	0.110224
H_flavus	1074272	67.2	62.2	Male	Operator_26	0	0.251001
H_flavus	1074399	70	66.7	Male	Operator_26	0	0.106276
H_flavus	1074521	70.7	66.7	Male	Operator_26	0	0.162409
H_flavus	1074560	60	58.3	Male	Operator_26	0	0.030625
H_flavus	1074777	68.6	73.7	Male	Operator_26	0	0.262144
H_genei	1033575	60.8	60.4	Female	Operator_27	0	0.001849
H_sarrabusensis	1033780	57.5	56.7	Female	Operator_27	0	0.006241
H_italicus	1044917	68.3	66.9	Female	Operator_27	0	0.020736
H_italicus	1044954	56.5	48.2	Female	Operator_27	0	0.687241
H_italicus	1044998	65.3	62.9	Female	Operator_27	0	0.060025
H_strinatii	1045043	48.1	46.9	Female	Operator_27	0	0.013924
H_strinatii	1045074	56.6	54.7	Female	Operator_27	0	0.034969
H_ambrosii	1045221	62.2	55.5	Female	Operator_27	0	0.447561
H_ambrosii	1045378	56.1	55	Female	Operator_27	0	0.012321
H_flavus	1074316	65.6	63.5	Female	Operator_27	0	0.043264
H_flavus	1074479	76.5	71.6	Female	Operator_27	0	0.237169
H_imperialis	1033403	58.9	58.8	Male	Operator_27	0	0.0001
H_genei	1033547	57.9	51.8	Male	Operator_27	0	0.375769
H_genei	1033692	54.1	50.7	Male	Operator_27	0	0.113569
H_imperialis	1034188	68.5	64.3	Male	Operator_27	0	0.175561
H_strinatii	1045105	57.6	59.8	Male	Operator_27	0	0.046225
H_ambrosii	1045290	64.4	61.9	Male	Operator_27	0	0.064516
H_flavus	1074272	67.2	63.1	Male	Operator_27	0	0.167281
H_flavus	1074399	70	66	Male	Operator_27	0	0.158404
H_flavus	1074521	70.7	67.3	Male	Operator_27	0	0.114244
H_flavus	1074560	60	57.3	Male	Operator_27	0	0.071289
H_flavus	1074777	68.6	72.7	Male	Operator_27	0	0.168921
H_genei	1033575	60.8	62.3	Female	Operator_28	1	0.0225
H_sarrabusensis	1033780	57.5	59.3	Female	Operator_28	1	0.0324
H_italicus	1044917	68.3	65.7	Female	Operator_28	1	0.0676
H_italicus	1044954	56.5	52.2	Female	Operator_28	1	0.1849
H_italicus	1044998	65.3	67	Female	Operator_28	1	0.0289
H_strinatii	1045043	48.1	46.9	Female	Operator_28	1	0.0144
H_strinatii	1045074	56.6	54.9	Female	Operator_28	1	0.0289
H_ambrosii	1045221	62.2	59.9	Female	Operator_28	1	0.0529
H_ambrosii	1045378	56.1	57.4	Female	Operator_28	1	0.0169
H_flavus	1074316	65.6	64.2	Female	Operator_28	1	0.0196
H_flavus	1074479	76.5	69.8	Female	Operator_28	1	0.4489
H_imperialis	1033403	58.9	57.4	Male	Operator_28	1	0.0225
H_genei	1033547	57.9	53.9	Male	Operator_28	1	0.16
H_genei	1033692	54.1	52.4	Male	Operator_28	1	0.0289
H_imperialis	1034188	68.5	63.9	Male	Operator_28	1	0.2116
H_strinatii	1045105	57.6	58.9	Male	Operator_28	1	0.0169
H_ambrosii	1045290	64.4	60.3	Male	Operator_28	1	0.1681
H_flavus	1074272	67.2	64.2	Male	Operator_28	1	0.09
H_flavus	1074399	70	68	Male	Operator_28	1	0.04
H_flavus	1074521	70.7	65.9	Male	Operator_28	1	0.2304
H_flavus	1074560	60	58.9	Male	Operator_28	1	0.0121
H_flavus	1074777	68.6	73.1	Male	Operator_28	1	0.2025
H_genei	1033575	60.8	65.3	Female	Operator_29	1	0.2025
H_sarrabusensis	1033780	57.5	59.7	Female	Operator_29	1	0.0484
H_italicus	1044917	68.3	64.6	Female	Operator_29	1	0.1369
H_italicus	1044954	56.5	53.8	Female	Operator_29	1	0.0729
H_italicus	1044998	65.3	66.5	Female	Operator_29	1	0.0144
H_strinatii	1045043	48.1	48.5	Female	Operator_29	1	0.0016
H_strinatii	1045074	56.6	55.6	Female	Operator_29	1	0.01
H_ambrosii	1045221	62.2	62.4	Female	Operator_29	1	0.0004
H_ambrosii	1045378	56.1	55.2	Female	Operator_29	1	0.0081
H_flavus	1074316	65.6	68.6	Female	Operator_29	1	0.09
H_flavus	1074479	76.5	76.1	Female	Operator_29	1	0.0016
H_imperialis	1033403	58.9	61	Male	Operator_29	1	0.0441
H_genei	1033547	57.9	54.5	Male	Operator_29	1	0.1156
H_genei	1033692	54.1	52.5	Male	Operator_29	1	0.0256
H_imperialis	1034188	68.5	63.3	Male	Operator_29	1	0.2704
H_strinatii	1045105	57.6	58.8	Male	Operator_29	1	0.0144
H_ambrosii	1045290	64.4	63.3	Male	Operator_29	1	0.0121
H_flavus	1074272	67.2	61	Male	Operator_29	1	0.3844
H_flavus	1074399	70	69.7	Male	Operator_29	1	0.0009
H_flavus	1074521	70.7	68.2	Male	Operator_29	1	0.0625
H_flavus	1074560	60	61.8	Male	Operator_29	1	0.0324
H_flavus	1074777	68.6	73.3	Male	Operator_29	1	0.2209
H_genei	1033575	60.8	61.2	Female	Operator_3	0	0.0016
H_sarrabusensis	1033780	57.5	58.2	Female	Operator_3	0	0.0049
H_italicus	1044917	68.3	66.5	Female	Operator_3	0	0.0324
H_italicus	1044954	56.5	54	Female	Operator_3	0	0.0625
H_italicus	1044998	65.3	65.9	Female	Operator_3	0	0.0036
H_strinatii	1045043	48.1	48.8	Female	Operator_3	0	0.0049
H_strinatii	1045074	56.6	53.5	Female	Operator_3	0	0.0961
H_ambrosii	1045221	62.2	60.7	Female	Operator_3	0	0.0225
H_ambrosii	1045378	56.1	56.9	Female	Operator_3	0	0.0064
H_flavus	1074316	65.6	67.4	Female	Operator_3	0	0.0324
H_flavus	1074479	76.5	72.6	Female	Operator_3	0	0.1521
H_imperialis	1033403	58.9	58.4	Male	Operator_3	0	0.0025
H_genei	1033547	57.9	53.2	Male	Operator_3	0	0.2209
H_genei	1033692	54.1	52.8	Male	Operator_3	0	0.0169
H_imperialis	1034188	68.5	61.4	Male	Operator_3	0	0.5041
H_strinatii	1045105	57.6	60.9	Male	Operator_3	0	0.1089
H_ambrosii	1045290	64.4	60.8	Male	Operator_3	0	0.1296
H_flavus	1074272	67.2	64.7	Male	Operator_3	0	0.0625
H_flavus	1074399	70	67.7	Male	Operator_3	0	0.0529
H_flavus	1074521	70.7	65	Male	Operator_3	0	0.3249
H_flavus	1074560	60	60.5	Male	Operator_3	0	0.0025
H_flavus	1074777	68.6	69.6	Male	Operator_3	0	0.01
H_genei	1033575	60.8	61.2	Female	Operator_30	0	0.0016
H_sarrabusensis	1033780	57.5	58.8	Female	Operator_30	0	0.0169
H_italicus	1044917	68.3	64.5	Female	Operator_30	0	0.1444
H_italicus	1044954	56.5	52.4	Female	Operator_30	0	0.1681
H_italicus	1044998	65.3	66.5	Female	Operator_30	0	0.0144
H_strinatii	1045043	48.1	48.7	Female	Operator_30	0	0.0036
H_strinatii	1045074	56.6	54.9	Female	Operator_30	0	0.0289
H_ambrosii	1045221	62.2	60.6	Female	Operator_30	0	0.0256
H_ambrosii	1045378	56.1	56	Female	Operator_30	0	0.0001
H_flavus	1074316	65.6	67	Female	Operator_30	0	0.0196
H_flavus	1074479	76.5	70.9	Female	Operator_30	0	0.3136
H_imperialis	1033403	58.9	58.2	Male	Operator_30	0	0.0049
H_genei	1033547	57.9	53	Male	Operator_30	0	0.2401
H_genei	1033692	54.1	53.7	Male	Operator_30	0	0.0016
H_imperialis	1034188	68.5	61.8	Male	Operator_30	0	0.4489
H_strinatii	1045105	57.6	59.6	Male	Operator_30	0	0.04
H_ambrosii	1045290	64.4	60.1	Male	Operator_30	0	0.1849
H_flavus	1074272	67.2	62.9	Male	Operator_30	0	0.1849
H_flavus	1074399	70	65.7	Male	Operator_30	0	0.1849
H_flavus	1074521	70.7	64.3	Male	Operator_30	0	0.4096
H_flavus	1074560	60	58.5	Male	Operator_30	0	0.0225
H_flavus	1074777	68.6	71.9	Male	Operator_30	0	0.1089
H_genei	1033575	60.8	61.2	Female	Operator_31	1	0.0016
H_sarrabusensis	1033780	57.5	59.6	Female	Operator_31	1	0.0441
H_italicus	1044917	68.3	66.5	Female	Operator_31	1	0.0324
H_italicus	1044954	56.5	52.7	Female	Operator_31	1	0.1444
H_italicus	1044998	65.3	66	Female	Operator_31	1	0.0049
H_strinatii	1045043	48.1	48.8	Female	Operator_31	1	0.0049
H_strinatii	1045074	56.6	57.6	Female	Operator_31	1	0.01
H_ambrosii	1045221	62.2	61.4	Female	Operator_31	1	0.0064
H_ambrosii	1045378	56.1	55.5	Female	Operator_31	1	0.0036
H_flavus	1074316	65.6	66.7	Female	Operator_31	1	0.0121
H_flavus	1074479	76.5	73.5	Female	Operator_31	1	0.09
H_imperialis	1033403	58.9	59.1	Male	Operator_31	1	0.0004
H_genei	1033547	57.9	55.3	Male	Operator_31	1	0.0676
H_genei	1033692	54.1	53.4	Male	Operator_31	1	0.0049
H_imperialis	1034188	68.5	58.3	Male	Operator_31	1	1.0404
H_strinatii	1045105	57.6	59.8	Male	Operator_31	1	0.0484
H_ambrosii	1045290	64.4	62.3	Male	Operator_31	1	0.0441
H_flavus	1074272	67.2	64.6	Male	Operator_31	1	0.0676
H_flavus	1074399	70	68.1	Male	Operator_31	1	0.0361
H_flavus	1074521	70.7	67.9	Male	Operator_31	1	0.0784
H_flavus	1074560	60	61	Male	Operator_31	1	0.01
H_flavus	1074777	68.6	74.1	Male	Operator_31	1	0.3025
H_genei	1033575	60.8	60.6	Female	Operator_4	0	0.000324
H_sarrabusensis	1033780	57.5	58.6	Female	Operator_4	0	0.012769
H_italicus	1044917	68.3	66.8	Female	Operator_4	0	0.021609
H_italicus	1044954	56.5	52.1	Female	Operator_4	0	0.195364
H_italicus	1044998	65.3	66.8	Female	Operator_4	0	0.023409
H_strinatii	1045043	48.1	49.7	Female	Operator_4	0	0.025921
H_strinatii	1045074	56.6	55	Female	Operator_4	0	0.026569
H_ambrosii	1045221	62.2	61.3	Female	Operator_4	0	0.008464
H_ambrosii	1045378	56.1	56.3	Female	Operator_4	0	0.000289
H_flavus	1074316	65.6	69.5	Female	Operator_4	0	0.155236
H_flavus	1074479	76.5	70.8	Female	Operator_4	0	0.329476
H_imperialis	1033403	58.9	59.3	Male	Operator_4	0	0.001225
H_genei	1033547	57.9	54	Male	Operator_4	0	0.148996
H_genei	1033692	54.1	53.9	Male	Operator_4	0	0.0004
H_imperialis	1034188	68.5	64.4	Male	Operator_4	0	0.168921
H_strinatii	1045105	57.6	59.3	Male	Operator_4	0	0.0289
H_ambrosii	1045290	64.4	61.5	Male	Operator_4	0	0.0841
H_flavus	1074272	67.2	62.6	Male	Operator_4	0	0.2116
H_flavus	1074399	70	73.4	Male	Operator_4	0	0.117649
H_flavus	1074521	70.7	65.4	Male	Operator_4	0	0.276676
H_flavus	1074560	60	57.7	Male	Operator_4	0	0.051076
H_flavus	1074777	68.6	71.6	Male	Operator_4	0	0.09
H_genei	1033575	60.8	60.7	Female	Operator_5	0	0.0001
H_sarrabusensis	1033780	57.5	59.3	Female	Operator_5	0	0.0324
H_italicus	1044917	68.3	66.8	Female	Operator_5	0	0.0225
H_italicus	1044954	56.5	55.3	Female	Operator_5	0	0.0144
H_italicus	1044998	65.3	68.6	Female	Operator_5	0	0.1089
H_strinatii	1045043	48.1	50.2	Female	Operator_5	0	0.0441
H_strinatii	1045074	56.6	56.2	Female	Operator_5	0	0.0016
H_ambrosii	1045221	62.2	61	Female	Operator_5	0	0.0144
H_ambrosii	1045378	56.1	56.3	Female	Operator_5	0	0.0004
H_flavus	1074316	65.6	64.5	Female	Operator_5	0	0.0121
H_flavus	1074479	76.5	72.6	Female	Operator_5	0	0.1521
H_imperialis	1033403	58.9	59.4	Male	Operator_5	0	0.0025
H_genei	1033547	57.9	53.8	Male	Operator_5	0	0.1681
H_genei	1033692	54.1	55	Male	Operator_5	0	0.0081
H_imperialis	1034188	68.5	63.9	Male	Operator_5	0	0.2116
H_strinatii	1045105	57.6	60.1	Male	Operator_5	0	0.0625
H_ambrosii	1045290	64.4	61.2	Male	Operator_5	0	0.1024
H_flavus	1074272	67.2	62.9	Male	Operator_5	0	0.1849
H_flavus	1074399	70	68.4	Male	Operator_5	0	0.0256
H_flavus	1074521	70.7	65.1	Male	Operator_5	0	0.3136
H_flavus	1074560	60	58.2	Male	Operator_5	0	0.0324
H_flavus	1074777	68.6	71.2	Male	Operator_5	0	0.0676
H_genei	1033575	60.8	62.8	Female	Operator_6	0	0.04
H_sarrabusensis	1033780	57.5	57.9	Female	Operator_6	0	0.0016
H_italicus	1044917	68.3	66.8	Female	Operator_6	0	0.0225
H_italicus	1044954	56.5	54.7	Female	Operator_6	0	0.0324
H_italicus	1044998	65.3	66.4	Female	Operator_6	0	0.0121
H_strinatii	1045043	48.1	49	Female	Operator_6	0	0.0081
H_strinatii	1045074	56.6	56.2	Female	Operator_6	0	0.0016
H_ambrosii	1045221	62.2	59.9	Female	Operator_6	0	0.0529
H_ambrosii	1045378	56.1	56	Female	Operator_6	0	0.0001
H_flavus	1074316	65.6	65.5	Female	Operator_6	0	0.0001
H_flavus	1074479	76.5	71.6	Female	Operator_6	0	0.2401
H_imperialis	1033403	58.9	58.9	Male	Operator_6	0	0
H_genei	1033547	57.9	54.3	Male	Operator_6	0	0.1296
H_genei	1033692	54.1	54	Male	Operator_6	0	0.0001
H_imperialis	1034188	68.5	65.3	Male	Operator_6	0	0.1024
H_strinatii	1045105	57.6	60.3	Male	Operator_6	0	0.0729
H_ambrosii	1045290	64.4	61.8	Male	Operator_6	0	0.0676
H_flavus	1074272	67.2	63.2	Male	Operator_6	0	0.16
H_flavus	1074399	70	67.7	Male	Operator_6	0	0.0529
H_flavus	1074521	70.7	65.2	Male	Operator_6	0	0.3025
H_flavus	1074560	60	58.2	Male	Operator_6	0	0.0324
H_flavus	1074777	68.6	75	Male	Operator_6	0	0.4096
H_genei	1033575	60.8	60	Female	Operator_7	1	0.007225
H_sarrabusensis	1033780	57.5	57.2	Female	Operator_7	1	0.001156
H_italicus	1044917	68.3	66.2	Female	Operator_7	1	0.043681
H_italicus	1044954	56.5	52.8	Female	Operator_7	1	0.137641
H_italicus	1044998	65.3	65.6	Female	Operator_7	1	0.000961
H_strinatii	1045043	48.1	48.3	Female	Operator_7	1	0.0004
H_strinatii	1045074	56.6	56.4	Female	Operator_7	1	0.000256
H_ambrosii	1045221	62.2	61.2	Female	Operator_7	1	0.010201
H_ambrosii	1045378	56.1	57	Female	Operator_7	1	0.007225
H_flavus	1074316	65.6	64	Female	Operator_7	1	0.026896
H_flavus	1074479	76.5	72.4	Female	Operator_7	1	0.167281
H_imperialis	1033403	58.9	57.4	Male	Operator_7	1	0.023716
H_genei	1033547	57.9	51.6	Male	Operator_7	1	0.399424
H_genei	1033692	54.1	53.2	Male	Operator_7	1	0.007569
H_imperialis	1034188	68.5	62.2	Male	Operator_7	1	0.398161
H_strinatii	1045105	57.6	59.1	Male	Operator_7	1	0.021025
H_ambrosii	1045290	64.4	60	Male	Operator_7	1	0.198025
H_flavus	1074272	67.2	61.7	Male	Operator_7	1	0.306916
H_flavus	1074399	70	66	Male	Operator_7	1	0.156816
H_flavus	1074521	70.7	65.5	Male	Operator_7	1	0.266256
H_flavus	1074560	60	57.9	Male	Operator_7	1	0.044521
H_flavus	1074777	68.6	72.1	Male	Operator_7	1	0.121104
H_genei	1033575	60.8	59.8	Female	Operator_8	0	0.009604
H_sarrabusensis	1033780	57.5	55.1	Female	Operator_8	0	0.056169
H_italicus	1044917	68.3	66.5	Female	Operator_8	0	0.033856
H_italicus	1044954	56.5	51.4	Female	Operator_8	0	0.259081
H_italicus	1044998	65.3	64.1	Female	Operator_8	0	0.0144
H_strinatii	1045043	48.1	47.2	Female	Operator_8	0	0.007569
H_strinatii	1045074	56.6	55.8	Female	Operator_8	0	0.005776
H_ambrosii	1045221	62.2	59	Female	Operator_8	0	0.104329
H_ambrosii	1045378	56.1	57.7	Female	Operator_8	0	0.026896
H_flavus	1074316	65.6	66.1	Female	Operator_8	0	0.002401
H_flavus	1074479	76.5	73	Female	Operator_8	0	0.124609
H_imperialis	1033403	58.9	59.4	Male	Operator_8	0	0.002401
H_genei	1033547	57.9	51.5	Male	Operator_8	0	0.410881
H_genei	1033692	54.1	53.5	Male	Operator_8	0	0.003136
H_imperialis	1034188	68.5	62.9	Male	Operator_8	0	0.318096
H_strinatii	1045105	57.6	59.2	Male	Operator_8	0	0.024025
H_ambrosii	1045290	64.4	61.4	Male	Operator_8	0	0.090601
H_flavus	1074272	67.2	62.7	Male	Operator_8	0	0.2025
H_flavus	1074399	70	68.5	Male	Operator_8	0	0.024025
H_flavus	1074521	70.7	65	Male	Operator_8	0	0.323761
H_flavus	1074560	60	58.7	Male	Operator_8	0	0.017161
H_flavus	1074777	68.6	71.1	Male	Operator_8	0	0.063001
H_genei	1033575	60.8	60.3	Female	Operator_9	0	0.002601
H_sarrabusensis	1033780	57.5	56.1	Female	Operator_9	0	0.019321
H_italicus	1044917	68.3	65.1	Female	Operator_9	0	0.104976
H_italicus	1044954	56.5	52.7	Female	Operator_9	0	0.143641
H_italicus	1044998	65.3	61.2	Female	Operator_9	0	0.167281
H_strinatii	1045043	48.1	48.4	Female	Operator_9	0	0.001089
H_strinatii	1045074	56.6	52.9	Female	Operator_9	0	0.138384
H_ambrosii	1045221	62.2	58.3	Female	Operator_9	0	0.150544
H_ambrosii	1045378	56.1	58.1	Female	Operator_9	0	0.038025
H_flavus	1074316	65.6	62	Female	Operator_9	0	0.133225
H_flavus	1074479	76.5	69.7	Female	Operator_9	0	0.456976
H_imperialis	1033403	58.9	58.1	Male	Operator_9	0	0.006724
H_genei	1033547	57.9	51.2	Male	Operator_9	0	0.444889
H_genei	1033692	54.1	52.7	Male	Operator_9	0	0.0196
H_imperialis	1034188	68.5	58.9	Male	Operator_9	0	0.927369
H_strinatii	1045105	57.6	58.9	Male	Operator_9	0	0.017424
H_ambrosii	1045290	64.4	57.6	Male	Operator_9	0	0.461041
H_flavus	1074272	67.2	61	Male	Operator_9	0	0.390625
H_flavus	1074399	70	64.2	Male	Operator_9	0	0.331776
H_flavus	1074521	70.7	65.1	Male	Operator_9	0	0.318096
H_flavus	1074560	60	55.7	Male	Operator_9	0	0.187489
H_flavus	1074777	68.6	68.9	Male	Operator_9	0	0.001089
